# Supplementary material for: NLRP12 suppresses hepatocellular carcinoma via downregulation of cJun N-terminal kinase activation in the hepatocyte
Source: eLife. 2019 Apr 16;8:e40396. doi: 10.7554/eLife.40396 (PMC6483596; doi:10.7554/eLife.40396)
Supplement: Figure 2—source data 1. [file elife-40396-fig2-data1.zip]

Archive with 12 entries (9 files):
- Figure 2-source data 1/
- Figure 2-source data 1/Figure 2B.pzfx
- __MACOSX/
- __MACOSX/Figure 2-source data 1/
- __MACOSX/Figure 2-source data 1/._Figure 2B.pzfx
- Figure 2-source data 1/Figure 2C and 2G .pzfx
- __MACOSX/Figure 2-source data 1/._Figure 2C and 2G .pzfx
- Figure 2-source data 1/Figure 2E.pzfx
- __MACOSX/Figure 2-source data 1/._Figure 2E.pzfx
- Figure 2-source data 1/Figure 2F.pzfx
- __MACOSX/Figure 2-source data 1/._Figure 2F.pzfx
- __MACOSX/._Figure 2-source data 1
