# Supplementary material for: NLRP12 suppresses hepatocellular carcinoma via downregulation of cJun N-terminal kinase activation in the hepatocyte
Source: eLife. 2019 Apr 16;8:e40396. doi: 10.7554/eLife.40396 (PMC6483596; doi:10.7554/eLife.40396)
Supplement: Figure 4—source data 1. [file elife-40396-fig4-data1.zip]

Archive with 16 entries (13 files):
- Figure 4-source data 1/
- Figure 4-source data 1/Figure 4A.pzfx
- __MACOSX/
- __MACOSX/Figure 4-source data 1/
- __MACOSX/Figure 4-source data 1/._Figure 4A.pzfx
- Figure 4-source data 1/Figure 4C .pzfx
- __MACOSX/Figure 4-source data 1/._Figure 4C .pzfx
- Figure 4-source data 1/Figure 4E.pzfx
- __MACOSX/Figure 4-source data 1/._Figure 4E.pzfx
- Figure 4-source data 1/Figure 4F.pzfx
- __MACOSX/Figure 4-source data 1/._Figure 4F.pzfx
- Figure 4-source data 1/Figure 4H.pzfx
- __MACOSX/Figure 4-source data 1/._Figure 4H.pzfx
- Figure 4-source data 1/Figure 4I.pzfx
- __MACOSX/Figure 4-source data 1/._Figure 4I.pzfx
- __MACOSX/._Figure 4-source data 1
