# Supplementary material for: NLRP12 suppresses hepatocellular carcinoma via downregulation of cJun N-terminal kinase activation in the hepatocyte
Source: eLife. 2019 Apr 16;8:e40396. doi: 10.7554/eLife.40396 (PMC6483596; doi:10.7554/eLife.40396)
Supplement: Figure 7—figure supplement 1—source data 1. [file elife-40396-fig7-figsupp1-data1.zip]

Archive with 6 entries (3 files):
- Figure 7-figure supplement 1-source data 1/
- Figure 7-figure supplement 1-source data 1/Figure 7 Sup 1C.pzfx
- __MACOSX/
- __MACOSX/Figure 7-figure supplement 1-source data 1/
- __MACOSX/Figure 7-figure supplement 1-source data 1/._Figure 7 Sup 1C.pzfx
- __MACOSX/._Figure 7-figure supplement 1-source data 1
